# Supplementary material for: Evaluation of a Virtual Reality implementation of a binocular imbalance test
Source: PLoS One. 2020 Aug 21;15(8):e0238047. doi: 10.1371/journal.pone.0238047 (PMC7446887; doi:10.1371/journal.pone.0238047)
Supplement: S1 Table — (CSV) [file pone.0238047.s001.csv]

ID	Sex	Age	Spherical equivalent RE	Spherical equivalent LE	VA LogMAR RE	VA LogMAR LE	Amblyopia	Amblyogenic factor	Strabismus Type	Worth Test (1.50º)	Worth Test (5.0º)	Stereopsis (RPST)	Binocular Imbalance Ratio	Previous Treatments
1	M	52	-0.75	-0.75	0.7	0.05	AMB	STRABISMIC	NON ACCOMMODATIVE	SUPPRESION	SUPPRESION	1300	13.3	OCCLUSIÓN; REFRACTION
2	F	70	3.25	3	0.15	1	AMB	STRABISMIC	NON ACCOMMODATIVE	SUPPRESION	SUPPRESION	1300	11.5	OCCLUSIÓN; REFRACTION
3	F	57	-0.75	-2.75	1	0.05	AMB	MIXED	NON ACCOMMODATIVE	SUPPRESION	SUPPRESION	1300	6.7	OCCLUSIÓN; REFRACTION
4	M	61	9.5	1.88	0.7	0.1	AMB	ANISOMETROPIA		SUPPRESION	SUPPRESION	1300	4	OCCLUSIÓN; REFRACTION
5	M	7	3.5	4.5	-0.05	0.11		MIXED	NON ACCOMMODATIVE	SUPPRESION	DIPLOPIA	1300	6.1	OCCLUSION; REFRACTION; PERCEPTUAL LEARNING GABOR STIMULUS
6	F	26	0	0	0	0		CONTROL		FUSION	FUSION	40	1.3	NO TREATMENT
7	F	46	-1	0	0	0		ANISOMETROPIA		FUSION	FUSION	40	1.1	NO TREATMENT
8	F	39	0	0	0	0		CONTROL		FUSION	FUSION	40	1.2	NO TREATMENT
9	F	28	1	1	0	0		CONTROL		FUSION	FUSION	40	1	NO TREATMENT
10	F	39	-2	-1.5	0	0		CONTROL		FUSION	FUSION	40	1.4	NO TREATMENT
11	F	27	0	0	0	0		CONTROL		FUSION	FUSION	40	1.1	NO TREATMENT
12	M	46	1.13	1	0.32	0.01	AMB	STRABISMIC	NON ACCOMMODATIVE	SUPPRESION	DIPLOPIA	1300	11.5	OCCLUSION; REFRACTION; STRABISMUS SURGERY
13	F	9	2.25	0.75	-0.03	0.1		ANISOMETROPIA		FUSION	FUSION	200	1.4	OCCLUSION; REFRACTION; PERCEPTUAL LEARNING GABOR; RANDOM DOT STIMULUS
14	F	43	0	-0.13	0.7	-0.01	AMB	STRABISMIC	NON ACCOMMODATIVE	SUPPRESION	SUPPRESION	1300	3.5	OCCLUSIÓN; REFRACTION
15	M	44	-4.75	-1.38	0.25	0	AMB	MIXED	NON ACCOMMODATIVE	SUPPRESION	SUPPRESION	400	1.2	OCCLUSION; REFRACTION; PERCEPTUAL LEARNING GABOR; RANDOM DOT STIMULUS
16	M	36	-1	-0.88	-0.08	-0.08		CONTROL		FUSION	FUSION	40	1.2	REFRACTION
17	M	7	4.75	2.75	0.05	-0.04		MIXED	ACCOMMODATIVE	FUSION	FUSION	100	1.7	REFRACTION; OCCLUSION; PERCEPTUAL LEARNING GABOR; RANDOM DOT STIMULUS
18	M	9	2	2.13	-0.16	-0.04		STRABISMIC	ACCOMMODATIVE	FUSION	FUSION	100	1.7	REFRACTION; OCCLUSION; PERCEPTUAL LEARNING GABOR; RANDOM DOT STIMULUS
19	F	13	3.38	-1.5	0	0.22	AMB	MIXED	NON ACCOMMODATIVE	SUPPRESION	DIPLOPIA	800	5.3	CATARAT SURGERY; REFRACTION; OCLUSSION; PERCEPTUAL LEARNING GABOR STIMULUS
20	M	11	7.5	6.5	0	0		MIXED	NON ACCOMMODATIVE	DIPLOPIA	DIPLOPIA	1300	1.5	REFRACTION; OCCLUSION; PERCEPTUAL LEARNING GABOR STIMULUS
21	F	6	1.5	4.5	0	0.22	AMB	ANISOMETROPIA		FUSION	FUSION	100	1.5	REFRACTION; OCCLUSION; PERCEPTUAL LEARNING GABOR; RANDOM DOT STIMULUS
22	F	9	7	6.75	0.05	0.15		STRABISMIC	NON ACCOMMODATIVE	DIPLOPIA	DIPLOPIA	1300	2.7	REFRACTION; OCCLUSION; PERCEPTUAL LEARNING GABOR STIMULUS
23	F	6	0.63	5.38	-0.15	0		MIXED	ACCOMMODATIVE	FUSION	FUSION	100	1.4	REFRACTION; OCCLUSION; PERCEPTUAL LEARNING GABOR; RANDOM DOT STIMULUS
24	M	10	1	2.75	0	0.05		MIXED	NON ACCOMMODATIVE	DIPLOPIA	DIPLOPIA	1300	2.3	REFRACTION
25	M	22	1.5	2.75	-0.04	0.3	AMB	MIXED	NON ACCOMMODATIVE	SUPPRESION	DIPLOPIA	1300	7.3	REFRACTION; OCCLUSION
26	M	36	-5.75	-8.88	0.3	0.05	AMB	MIXED	NON ACCOMMODATIVE	SUPPRESION	DIPLOPIA	1300	2.1	REFRACTION; OCCLUSION; STRABISMUS SURGERY
27	F	9.5	2.88	0.5	-0.08	-0.08		ANISOMETROPIA		FUSION	FUSION	100	1.1	REFRACTION; OCCLUSION; PERCEPTUAL LEARNING GABOR; RANDOM DOT STIMULUS
28	F	34	0	0	0	0		CONTROL		FUSION	FUSION	40	1.2	NO TREATMENT
29	M	27	-1.13	-1	-0.08	-0.08		CONTROL		FUSION	FUSION	40	1.3	REFRACTION
30	F	36	0	0	-0.08	-0.08		CONTROL		FUSION	FUSION	40	1.1	NO TREATMENT
31	M	12	3.25	5.63	0	0.15		MIXED	ACCOMMODATIVE	FUSION	FUSION	100	5.7	REFRACTION; OCCLUSION; SUERGERY; PERCEPTULA LEARNIG RANDOM DOT
32	M	38	-5	-6.5	-0.08	0.27	AMB	ANISOMETROPIA		SUPPRESION	FUSION	1300	1.8	REFRACTION; OCCLUSION; PERCEPTULA LEARNIG GABOR STIMULUS
33	M	13	3.38	3	0.7	-0.08	AMB	STRABISMIC	NON ACCOMMODATIVE	SUPPRESION	DIPLOPIA	1300	2.8	REFRACTION; OCCLUSION
34	M	11	3.38	5.63	-0.08	0.4	AMB	MIXED	NON ACCOMMODATIVE	SUPPRESION	DIPLOPIA	1300	11.5	REFRACTION; OCCLUSION; PERCEPTUAL LEARNING GABOR STIMULUS
35	F	55	8.13	10.25	-0.09	0.17	AMB	ANISOMETROPIA		FUSION	FUSION	200	1.6	REFRACTION CONTACT LENSES
36	F	37	2	0.5	0.22	-0.08	AMB	ANISOMETROPIA		FUSION	FUSION	100	1.1	REFRACTION; OCCLUSION; PERCEPTUAL LEARNING GABOR; RANDOM DOT STIMULUS
37	M	48	-2.38	-5.5	0	0.22	AMB	ANISOMETROPIA		SUPPRESION	FUSION	100	1	REFRACTION CONTACT LENSES
38	F	57	1.75	-2.75	0.22	0	AMB	ANISOMETROPIA		SUPPRESION	FUSION	800	1	REFRACTION CONTACT LENSES
39	F	44	1.75	-2.75	0.28	-0.08	AMB	MIXED	NON ACCOMMODATIVE	SUPPRESION	DIPLOPIA	1300	2.3	REFRACTION; OCCLUSION; CONTACT LENSES
40	F	9	5.5	2.5	0.62	-0.08	AMB	MIXED	NON ACCOMMODATIVE	SUPPRESION	DIPLOPIA	1300	8.1	REFRACTION; OCCLUSION; PERCEPTUAL LEARNING GABOR STIMULUS
41	F	9	3.75	4.25	0	0.02		STRABISMIC	NON ACCOMMODATIVE	SUPPRESION	FUSION	800	1.4	REFRACTION; OCCLUSION; PERCEPTUAL LEARNING RANDOM DOT STIMULUS
42	F	40	1.75	2.38	0	0		STRABISMIC	NON ACCOMMODATIVE	SUPPRESION	DIPLOPIA	1300	1.5	REFRACTION; OCCLUSION; PERCEPTUAL LEARNING GABOR STIMULUS
43	F	9	5.63	5.63	-0.04	0.01		STRABISMIC	NON ACCOMMODATIVE	SUPPRESION	FUSION	1300	1.2	REFRACTION; OCCLUSION; PERCEPTUAL LEARNING GABOR STIMULUS
44	F	10	1.25	4.5	-0.2	0.02	AMB	MIXED	ACCOMMODATIVE	FUSION	FUSION	100	1.9	REFRACTION; OCCLUSION; STRABISMUS SURGERY; RANDOM DOT PRECEPTUAL LEARNING
45	M	11	3.75	3	0.02	0		STRABISMIC	ACCOMMODATIVE	FUSION	FUSION	400	2.1	REFRACTION; OCCLUSION; STRABISMUS SURGERY; RANDOM DOT PRECEPTUAL LEARNING
46	F	8	3.5	7	-0.08	0		MIXED	ACCOMMODATIVE	FUSION	FUSION	200	1.2	REFRACTION; OCCLUSION; PERCEPTUAL LEARNING GABOR; RANDOM DOT STIMULUS
47	M	9	6.25	9	0	0.4	AMB	MIXED	NON ACCOMMODATIVE	SUPPRESION	DIPLOPIA	1300	13.3	REFRACTION; OCCLUSION; PERCEPTUAL LEARNING GABOR STIMULUS
48	M	18	3.25	-3.38	0	0.62	AMB	MIXED	NON ACCOMMODATIVE	SUPPRESION	DIPLOPIA	1300	13.3	REFRACTION; OCCLUSION; PERCEPTUAL LEARNING GABOR STIMULUS
49	M	16	-1	3.75	0	1	AMB	MIXED	NON ACCOMMODATIVE	SUPPRESION	SUPPRESION	1300	13.3	REFRACTION; OCCLUSION
50	M	42	-0.25	-0.38	0	0.15		STRABISMIC	NON ACCOMMODATIVE	SUPPRESION	DIPLOPIA	1300	1	REFRACTION; OCCLUSION; PERCEPTUAL LEARNING GABOR STIMULUS
51	F	7	4.5	7	0	0.27	AMB	MIXED	NON ACCOMMODATIVE	SUPPRESION	FUSION	1300	3	REFRACTION; OCCLUSION; PERCEPTUAL LEARNING GABOR STIMULUS
52	M	16	1.5	4.5	-0.08	0.22	AMB	MIXED	NON ACCOMMODATIVE	SUPPRESION	FUSION	1300	3.5	REFRACTION; OCCLUSION; PERCEPTUAL LEARNING GABOR STIMULUS; STRABISMUS SURGERY
53	M	8	4.25	2	0.14	0		MIXED	ACCOMMODATIVE	SUPPRESION	FUSION	100	1.5	REFRACTION; OCCLUSION; PERCEPTUAL LEARNING GABOR; RANDOM DOT STIMULUS
54	F	12	-2.5	0	-0.08	-0.08		ANISOMETROPIA		FUSION	FUSION	60	1	REFRACTION; OCCLUSION; PERCEPTUAL LEARNING GABOR; RANDOM DOT STIMULUS
55	F	12	3.5	2	0	0		MIXED	ACCOMMODATIVE	FUSION	FUSION	60	1.5	REFRACTION; OCCLUSION; PERCEPTUAL LEARNING GABOR; RANDOM DOT STIMULUS
56	F	10	1.38	3.24	-0.08	0		ANISOMETROPIA		FUSION	FUSION	60	1.6	REFRACTION; OCCLUSION; PERCEPTUAL LEARNING GABOR; RANDOM DOT STIMULUS
57	F	9	0.25	2	-0.08	0		ANISOMETROPIA		FUSION	FUSION	60	1.4	REFRACTION
58	M	8	2.13	0.75	0.01	0		ANISOMETROPIA		FUSION	FUSION	60	1	REFRACTION
59	M	10	6	6	0	0.05		STRABISMIC	NON ACCOMMODATIVE	SUPPRESION	DIPLOPIA	1300	2	REFRACTION; OCCLUSION; PERCEPTUAL LEARNING GABOR STIMULUS; STRABISMUS SURGERY
60	M	10	4.75	5.63	0	0.05		STRABISMIC	NON ACCOMMODATIVE	DIPLOPIA	DIPLOPIA	1300	2.2	REFRACTION; OCCLUSION; PERCEPTUAL LEARNING GABOR STIMULUS
61	M	10	3.5	2.5	0.02	-0.08		MIXED	ACCOMMODATIVE	FUSION	FUSION	100	1.5	REFRACTION; OCCLUSION; PERCEPTUAL LEARNING GABOR; RANDOM DOT STIMULUS
62	M	8	3.25	1.75	0	0		ANISOMETROPIA		FUSION	FUSION	40	1.2	REFRACTION
63	M	40	3.13	0	0.02	0		ANISOMETROPIA		FUSION	FUSION	60	1.4	REFRACTION WITH CONTACT LENSES
64	F	6	2.25	2.25	0	0		STRABISMIC	ACCOMMODATIVE	FUSION	FUSION	60	1.5	REFRACTION; OCCLUSION; PERCEPTUAL LEARNING GABOR; RANDOM DOT STIMULUS
65	F	9	1.25	1	0	0		CONTROL		FUSION	FUSION	60	1.6	REFRACTION
66	M	13	6.38	6.38	0	0		STRABISMIC	NON ACCOMMODATIVE	FUSION	FUSION	1300	4	REFRACTION; OCCLUSION; CONTACT LENSES; STRABISMUS SURGERY
67	F	41	2.5	1.5	0	0		MIXED	NON ACCOMMODATIVE	DIPLOPIA	DIPLOPIA	1300	5.3	REFRACTION
68	M	8	0.25	-1.13	-0.08	-0.08		ANISOMETROPIA		FUSION	FUSION	40	1.1	REFRACTION
69	M	11	4.13	4.25	0	0		STRABISMIC	NON ACCOMMODATIVE	DIPLOPIA	DIPLOPIA	1300	1.2	REFRACTION; OCCLUSION
70	F	15	5	5	0	0		CONTROL		FUSION	FUSION	40	1	REFRACTION
71	M	10	0	-0.5	0	0		CONTROL		FUSION	FUSION	100	1.4	REFRACTION
72	F	12	0	0	0	0		CONTROL		FUSION	FUSION	40	1	NO TREATMENT
73	F	34	-2	-2	0	0		CONTROL		FUSION	FUSION	40	1.2	REFRACTION
74	F	43	-5.25	-5.25	0	0		CONTROL		FUSION	FUSION	40	1.2	REFRACTION
75	F	13	0	0	0	0		CONTROL		FUSION	FUSION	40	1.3	NO TREATMENT
76	F	12	1.5	0	0	0		MIXED	NON ACCOMMODATIVE	DIPLOPIA	DIPLOPIA	1300	2.2	REFRACTION
77	F	26	-1.5	-3.5	0	0		MIXED	NON ACCOMMODATIVE	DIPLOPIA	FUSION	800	1.6	REFRACTION
78	F	11	2.63	1.75	-0.08	-0.08		CONTROL		FUSION	FUSION	40	1.3	REFRACTION
79	F	12	-0.75	1	0.04	-0.08		ANISOMETROPIA		SUPPRESION	FUSION	200	1.8	REFRACTION
80	M	7	1	1	0	0		CONTROL		FUSION	FUSION	100	1.3	REFRACTION
81	F	43	3	1.25	0	0		ANISOMETROPIA		FUSION	FUSION	400	2	REFRACTION
82	M	7	0.75	2.25	0	0		MIXED	ACCOMMODATIVE	FUSION	FUSION	100	2.3	REFRACTION; OCCLUSION; PERCEPTUAL LEARNING GABOR; RANDOM DOT STIMULUS
83	F	8	6.38	3.25	0.03	-0.08		MIXED	ACCOMMODATIVE	FUSION	FUSION	200	1.9	REFRACTION; OCCLUSION; PERCEPTUAL LEARNING GABOR; RANDOM DOT STIMULUS
84	M	30	2	2.5	0.7	0	AMB	STRABISMIC	NON ACCOMMODATIVE	SUPPRESION	DIPLOPIA	1300	6.1	REFRACTION; OCCLUSION; STRABISMUS SURGERY
85	M	13	2.5	0.5	0	0		ANISOMETROPIA		FUSION	FUSION	100	1.4	REFRACTION
86	F	12	1	1	0	0		STRABISMIC	NON ACCOMMODATIVE	FUSION	FUSION	800	1.9	REFRACTION
87	F	13	3.5	4.5	0	0		MIXED	ACCOMMODATIVE	DIPLOPIA	DIPLOPIA	1300	1.3	REFRACTION; ORTHOPTIC THERAPY
88	F	10	5.13	4.5	0	0		STRABISMIC	ACCOMMODATIVE	FUSION	FUSION	100	1.4	REFRACTION; OCCLUSION
89	F	51	-0.5	1.25	0	0		ANISOMETROPIA		FUSION	FUSION	40	1.1	NO TREATMENT
90	M	11	6	5.75	0	0		STRABISMIC	NON ACCOMMODATIVE	FUSION	FUSION	1300	2.7	NO TREATMENT
91	F	11	1	1	-0.08	-0.08		CONTROL		FUSION	FUSION	40	1.2	NO TREATMENT
92	F	14	1	1	0	0.1		STRABISMIC	NON ACCOMMODATIVE	DIPLOPIA	DIPLOPIA	1300	6.7	RETRACTION; OCCLUSION
93	F	16	0.75	0.5	0	0		CONTROL		FUSION	FUSION	40	1.4	REFRACTION
94	F	7	1	1	0	0		CONTROL		FUSION	FUSION	40	1.3	REFRACTION
95	M	14	1	2.5	0	0.05		ANISOMETROPIA		FUSION	FUSION	40	1.9	RETRACTION; OCCLUSION
96	F	8	5.25	5.25	-0.08	0		STRABISMIC	NON ACCOMMODATIVE	FUSION	FUSION	800	2.2	REFRACTION; OCCLUSION; PERCEPTUAL LEARNING GABOR; RANDOM DOT STIMULUS
97	F	6	-7.13	0	0.01	0		ANISOMETROPIA		FUSION	FUSION	40	1.1	REFRACTION; OCCLUSION; PERCEPTUAL LEARNING GABOR; RANDOM DOT STIMULUS
98	M	14	6.25	5.75	0.05	0		STRABISMIC	NON ACCOMMODATIVE	DIPLOPIA	DIPLOPIA	1300	1.1	REFRACTION; OCCLUSION
99	M	7	2.25	2.25	0	0		STRABISMIC	ACCOMMODATIVE	FUSION	FUSION	40	1.1	REFRACTION; OCCLUSION; PERCEPTUAL LEARNING RANDOM DOT STIMULUS
100	F	23	-3.75	-7.5	0	0.44	AMB	ANISOMETROPIA		SUPPRESION	FUSION	800	2.6	REFRACTION; OCCLUSION
